# Supplementary material for: Formyl Peptide Receptors 1 and 2: Essential for Immunomodulation of Crotoxin in Human Macrophages, Unrelated to Cellular Entry
Source: Cells. 2025 Jul 26;14(15):1159. doi: 10.3390/cells14151159 (PMC12345708; doi:10.3390/cells14151159)
Supplement: Supplementary file 1 [file cells-14-01159-s001.zip]

Archive with 7 entries (7 files):
- Figure 1S Legend.pdf-1.pdf
- Figure 1S.tif
- Table 1S.pdf
- Table 2S.pdf
- Table 3S.pdf
- Table 4S.pdf
- Table 5S.pdf
